# Supplementary material for: Ensemble-Based Virtual Screening Led to the Discovery of Novel Lead Molecules as Potential NMBAs
Source: Molecules. 2024 Apr 24;29(9):1955. doi: 10.3390/molecules29091955 (PMC11085220; doi:10.3390/molecules29091955)
Supplement: Supplementary file 1 [file molecules-29-01955-s001.zip]

Archive with 1 entries (1 files):
- molecules-2948779-supplementary.pdf
